# Supplementary material for: Plasma leakage in dengue: a systematic review of prospective observational studies
Source: BMC Infect Dis. 2021 Oct 20;21:1082. doi: 10.1186/s12879-021-06793-2 (PMC8527656; doi:10.1186/s12879-021-06793-2)
Supplement: Supplementary file 2 — Additional file 2. Quality assessment of each included study. [file 12879_2021_6793_MOESM2_ESM.xlsx]

## Sheet: Quality assessment
Study	1	2	3	4	5	6	7	9	11	13	14	Tier
Adil 2020	Yes	Yes	No	Yes	Yes	Yes	Yes	Yes	Yes	Yes	No	1
Alexander 2011	Yes	Yes	Unsure	Yes	Yes	Yes	Yes	Yes	Yes	Yes	No	1
Avirutnan 2006	Yes	Yes	Unsure	Yes	No	Yes	Yes	Yes	Yes	Yes	Yes	1
Biswas 2015	Yes	Yes	Unsure	Yes	Yes	Yes	Yes	Yes	Yes	Yes	Yes	1
Capeding 2015	Yes	Yes	Yes	Yes	No	Yes	Yes	Yes	Yes	Yes	No	1
Cordeiro 2007	Yes	Yes	Unsure	Yes	No	Yes	Yes	Yes	Yes	Yes	Yes	1
Fariz-Safhan 2014	Yes	Yes	Yes	Yes	No	Yes	Yes	Yes	Yes	Yes	Yes	1
Guilarde 2008	Yes	Yes	Unsure	Yes	No	Yes	Yes	Yes	Yes	Yes	Yes	1
Jagadishkumar 2012	Yes	Yes	Unsure	Yes	Yes	Yes	Yes	Yes	Yes	Yes	No	1
Potts 2010	Yes	Yes	Unsure	Yes	Yes	Yes	Yes	Yes	Yes	Yes	Yes	1
Kittigul 2007	Yes	Yes	Unsure	Yes	Yes	Yes	Yes	Yes	Yes	Yes	No	1
Kularatnam 2019	Yes	Yes	Yes	Yes	Yes	Yes	Yes	Yes	Yes	Yes	Yes	1
Manamperi 2019	Yes	Yes	Unsure	Yes	Yes	Yes	Yes	Yes	Yes	Yes	Yes	1
Pham 2009	Yes	Yes	Unsure	Yes	No	Yes	Yes	Yes	Yes	Yes	Yes	1
Phuong 2004	Yes	Yes	Unsure	Yes	No	Yes	Yes	Yes	Yes	Yes	Yes	1
Poeranto 2016	Yes	Yes	Unsure	Yes	Yes	Yes	Yes	Yes	Yes	Yes	Yes	1
Senaratne 2016	Yes	Yes	Unsure	Yes	No	Yes	Yes	Yes	Yes	Yes	Yes	1
Sigera 2020	Yes	Yes	No	Yes	Yes	Yes	Yes	Yes	Yes	Yes	No	1
Suwarto 2016	Yes	Yes	Unsure	Yes	Yes	Yes	Yes	Yes	Yes	Yes	Yes	1
Thomas 2012	Yes	Yes	Yes	Yes	No	Yes	Yes	Yes	Yes	Yes	Yes	1
Vasanwala 2014	Yes	Yes	Yes	Yes	No	Yes	Yes	Unsure	Yes	Yes	Yes	1
Yung 2015	Yes	Yes	Yes	Yes	No	Yes	Yes	Yes	Yes	Yes	Yes	1
Anderson 2011	Yes	Yes	Yes	Yes	Unsure	Yes	Yes	Yes	Yes	Yes	Yes	1
L'Azou 2016	Yes	Yes	Yes	Yes	Yes	Yes	Yes	Yes	Yes	Yes	No	1
Sabchareon 2012	Yes	Yes	Yes	Yes	No	Yes	Yes	Yes	Yes	Yes	Yes	1
Trung 2012	Yes	Yes	Yes	Yes	No	Yes	Yes	Yes	Yes	Yes	Yes	1
Basuki 2010	Yes	Yes	Unsure	Yes	No	Yes	Yes	Yes	No	Yes	No	2
Bodinayaka 2018	Yes	Yes	Unsure	Yes	No	Yes	Yes	Yes	No	Yes	Yes	2
Chattergee 2017	Yes	Yes	No	Yes	No	Yes	Yes	Yes	Yes	Yes	No	2
Herath 2019	Yes	Yes	Unsure	Yes	No	Yes	Yes	Yes	Yes	Yes	No	2
Jain 2017	Yes	Yes	Unsure	Yes	No	Yes	Yes	No	Yes	Yes	Yes	2
Kirawittaya 2015	Yes	Yes	Unsure	Yes	No	Yes	Yes	Yes	Unsure	Yes	Yes	2
Kulasinghe 2016	Yes	Yes	Unsure	Yes	No	Yes	Yes	Yes	No	Yes	Yes	2
Laul 2016	Yes	Yes	Unsure	Yes	No	Yes	Yes	Yes	Yes	Yes	No	2
Malavige 2006	Yes	Yes	Unsure	Yes	No	Yes	Yes	Yes	Unsure	Yes	Yes	2
Malavige 2006	Yes	Yes	Unsure	Yes	No	Yes	Yes	Yes	Unsure	Yes	Yes	2
Prasad 2020	Yes	Yes	Unsure	Yes	No	Yes	Yes	Yes	Yes	Yes	No	2
Premaratne 2013	Yes	Yes	Unsure	Yes	No	Yes	Yes	Yes	Yes	Yes	No	2
Raman 2013	Yes	Yes	Unsure	Yes	No	Yes	Yes	Yes	Yes	Yes	No	2
Seet 2006	Yes	Yes	Unsure	Yes	No	Yes	Yes	Yes	Yes	Yes	No	2
Tang 2008	Yes	Yes	Unsure	Yes	No	Yes	Yes	No	Yes	Yes	Yes	2
Taylor 2015	Yes	Yes	Unsure	Yes	No	Yes	Yes	Yes	Yes	Yes	No	2
Yacoub 2017	Yes	Yes	Unsure	Yes	No	Yes	Yes	Yes	No	Yes	No	2
